# Supplementary material for: VprBP/DCAF1 Triggers Melanomagenic Gene Silencing through Histone H2A Phosphorylation
Source: Biomedicines. 2023 Sep 17;11(9):2552. doi: 10.3390/biomedicines11092552 (PMC10526264; doi:10.3390/biomedicines11092552)
Supplement: Supplementary file 1 [file biomedicines-11-02552-s001.zip]

Archive with 3 entries (3 files):
- Combined supplementary file-Shin et al.pdf
- Information S1-Shin et al.pdf
- Information S2-Shin et al.pdf
